# Supplementary material for: Lipidomic diversity and proxy implications of archaea from cold seep sediments of the South China Sea
Source: Front Microbiol. 2023 Oct 19;14:1241958. doi: 10.3389/fmicb.2023.1241958 (PMC10635418; doi:10.3389/fmicb.2023.1241958)
Supplement: Supplementary file 1 [file Table_1.XLSX]

## Sheet: Table S1
Table S1. Geochemical properties of sediments from ROV01, ROV02, and ROV03.
Sample ID	Subseafloor depth (cm)	Total alkalinity (TA, mM)	pH	Na+ (mM)	K+ (mM)	Fe2+ (μM)	Mn2+ (μM)	Mg2+ (mM)	Ca2+ (mM)	PO43- (μM)	NO2- (μM)	NO3- (μM)	Cl- (mM)	Br- (mM)	SO42- (mM)	Sulfide (mg/L)	Methane (μM)	δ13CMethane (‰, VPDB)	DIC (mM)	δ13CDIC (‰, VPDB)	CaCO3 (%)*	δ13CCaCO3 (‰, VPDB)	δ18OCaCO3 (‰, VPDB)
ROV01-01	0-10	3.00666	7.65	441.975	13.4417	3.7248	n.d.	48.4337	10.8925	5.62249	1.41549	39.726	479.82	n.d.	28.5711	0.08	1540.36	-55.442	3.38273	-10.6796	31.8894	0.2505	-0.392
ROV01-02	10-20	2.81762	7.65	503.319	14.4353	5.3681	n.d.	53.0172	11.8469	4.61847	0.999167	29.9658	537.941	n.d.	30.5738	0.37	1174.31	-49.666	3.31098	-7.61926	26.6694	-0.303	-0.85225
ROV01-03	20-30	4.36158	7.89	358.295	11.1294	4.45516	n.d.	38.6621	8.96364	8.38353	0.791007	44.3493	389.66	n.d.	24.8651	0.85	2106.24	-61.554	3.71989	-12.2194	35.3386	-0.79325	-0.49325
ROV01-04	30-40	4.54008	7.89	476.411	14.4087	3.7248	n.d.	51.9807	11.4457	3.86546	0.895087	35.4452	539.554	n.d.	29.6159	1.07	647.384	-43.401	3.7579	-17.3014	26.4459	-5.28075	0.0525
ROV01-05	40-47	4.48013	7.85	394.248	12.487	2.99445	n.d.	43.1212	9.70031	3.61446	2.24813	33.5616	434.938	n.d.	23.2551	0.75	1073.57	-52.507	3.85128	-12.6261	32.5731	-3.196	0.0775
ROV01-06	47-55	4.43242	7.85	424.134	13.4248	3.54221	n.d.	40.7286	9.4869	2.10843	3.91341	20.3767	533.802	n.d.	28.8842	0.32	976.872	-40.668	3.54549	-16.7623	32.3819	-4.332	-0.68375
ROV02-01	0-10	2.63859	n.d.	359.655	9.68918	56.6576	69.5652	41.2413	8.23958	4.68517	n.d.	n.d.	417.716	0.676472	20.8616	n.d.	5.92627	b.d.	n.d.	n.d.	19.102	0.10825	-1.20275
ROV02-02	10-20	2.46548	n.d.	401.651	10.8371	84.4869	37.9447	45.0541	9.16666	4.68517	n.d.	n.d.	458.911	0.730595	25.5706	n.d.	7.4865	b.d.	n.d.	n.d.	18.1841	-0.00525	-1.767
ROV02-03	20-30	2.5592	n.d.	412.567	11.238	7.24276	32.6746	45.8066	9.00696	3.70909	n.d.	n.d.	462.449	0.736579	27.2421	n.d.	5.84727	b.d.	n.d.	n.d.	26.1513	0.55275	-1.395
ROV02-04	30-40	2.68774	n.d.	411.217	11.2179	n.d.	27.4045	46.3125	9.1875	3.70909	n.d.	n.d.	471.944	0.76125	25.5938	n.d.	6.32126	b.d.	n.d.	n.d.	24.4351	0.609	-1.21575
ROV02-05	40-50	2.5628	n.d.	401.897	11.3146	n.d.	32.6746	45.5846	9.0511	4.19713	n.d.	n.d.	463.516	0.752166	23.5048	n.d.	4.55695	b.d.	n.d.	n.d.	24.5661	0.401	-1.558
ROV02-06	50-60	2.80612	n.d.	366.893	9.94518	n.d.	n.d.	40.7557	8.03264	4.19713	n.d.	n.d.	414.311	0.683491	25.8975	n.d.	0.718894	b.d.	n.d.	n.d.	26.3299	0.47725	-1.0425
ROV02-07	60-70	2.51954	n.d.	388.222	10.6044	n.d.	6.32411	42.8459	8.6007	3.22105	n.d.	n.d.	442.225	0.708675	23.5207	n.d.	2.00922	b.d.	n.d.	n.d.	26.9993	0.15075	-1.4255
ROV02-08	70-80	2.75088	n.d.	415.077	11.4086	n.d.	37.9447	45.8385	8.97473	3.70909	n.d.	n.d.	473.06	0.763344	28.1538	n.d.	1.59447	b.d.	n.d.	n.d.	36.6108	0.642	-0.94175
ROV03-01	0-10	2.69345	7.76	441.726	11.2353	1.40593	31.479	48.3836	9.28021	4.86948	1.72773	36.4726	537.619	n.d.	28.2327	n.d.	2.10017	b.d.	3.19459	-3.38147	22.9961	0.60675	-1.63775
ROV03-02	10-20	2.09971	7.4	451.821	11.9167	2.68405	26.0516	47.9243	9.1046	4.11647	0.686928	29.4521	541.359	n.d.	28.4763	n.d.	17.9908	-57.422	3.19326	-3.58389	23.2458	0.4325	-2.1125
ROV03-03	20-30	2.26649	7.63	447.865	11.7219	2.77534	26.0516	48.0472	9.40016	3.61446	0.686928	35.7877	537.574	n.d.	28.3225	n.d.	4.94626	b.d.	2.90722	-3.20347	24.197	0.71975	-1.55825
ROV03-04	30-40	2.3052	7.71	452.779	12.1274	1.8624	15.1967	47.8551	9.11026	3.61446	0.582848	30.8219	551.553	n.d.	28.5462	n.d.	10.9151	b.d.	2.79906	-3.65381	26.0732	0.59825	-2.20625
ROV03-05	40-50	2.03964	7.59	443.628	11.9434	2.95793	16.1013	48.0568	8.97486	2.35944	0.374688	31.5068	542.391	n.d.	28.4198	n.d.	7.50247	b.d.	2.92661	-3.37114	23.6118	0.80375	-1.4655
ROV03-06	50-60	2.20576	7.64	398.895	10.5033	2.95793	7.9602	40.4737	7.65105	2.35944	0.270608	30.3082	460.864	n.d.	27.6057	n.d.	10.2695	b.d.	2.72235	-4.67397	23.4591	0.563	-2.0165
ROV03-07	60-70	2.5485	7.7	443.618	11.9749	2.68405	20.6242	47.6532	9.01308	2.86145	0.478768	26.3699	541.618	n.d.	28.4261	n.d.	13.3791	-55.593	2.93135	-3.54289	20.9871	0.512	-1.513
ROV03-08	70-80	2.36023	7.66	444.879	11.8806	2.95793	14.2922	47.8791	9.21058	2.61044	0.270608	27.0548	541.452	n.d.	28.3161	n.d.	4.3665	b.d.	3.05781	-3.33514	20.6958	0.49375	-1.50575
ROV03-09	80-90	2.4236	7.51	443.526	11.8111	2.68405	6.15106	47.5472	9.08269	3.36345	0.374688	30.3082	536.991	n.d.	28.3593	n.d.	5.26249	b.d.	2.97436	-3.71222	30.023	-0.18775	-1.61
ROV03-10	90-100	2.31358	7.59	444.627	11.8363	3.04923	5.24649	47.6686	9.10364	2.61044	0.270608	26.3699	541.514	n.d.	28.5101	n.d.	5.22296	b.d.	2.99658	-4.10739	17.2784	-0.35725	-1.4855
ROV03-11	100-112	2.48479	7.6	435.351	11.8491	n.d.	n.d.	46.3849	8.95715	2.61044	0.582848	27.0548	542.09	n.d.	28.4591	n.d.	4.16886	b.d.	3.58605	-4.13781	15.326	-1.13225	-1.6835
Notes: b.d., below the detection limit; n.d., not detected; * w/w, dry weight.

## Sheet: Table S2
Table S2. Molecular and mass spectrum information of archaeal lipids of sediments from ROV01-04.
	Component name	Accurate molecular weight	Molecular formula	RT (min)	Predominant adduct form	Calculated MS1 ion (m/z)	Measured MS1 ion (m/z)	Δ ppm
CLs	GDGT-0	1301.32	C86H172O6	30.64	[M+H]+	1302.32	1302.33	3.53214
	GDGT-1	1299.3	C86H170O6	31.153	[M+H]+	1300.31	1300.31	3.65297
	GDGT-2	1297.28	C86H168O6	31.65	[M+H]+	1298.29	1298.3	4.24469
	GDGT-3	1295.27	C86H166O6	32.16	[M+H]+	1296.28	1296.27	2.79962
	Crenarchaeol regioisomer	1291.24	C86H162O6	32.72	[M+H]+	1292.24	1292.24	1.25281
	Crenarchaeol	1291.24	C86H162O6	33.14	[M+H]+	1292.24	1292.25	3.84683
	OH-GDGT-0	1317.31	C86H172O7	25.348	[M+H]+	1318.32	1318.32	1.08007
	OH-GDGT-1	1315.29	C86H170O7	25.764	[M+H]+	1316.3	1316.3	0.595467
	OH-GDGT-2	1313.28	C86H168O7	26.196	[M+H]+	1314.29	1314.29	0.48981
	OH-GDGT-3	1311.26	C86H166O7	26.469	[M+H]+	1312.27	1312.27	3.44723
	OH-CrenarchaeolA	1307.23	C86H162O7	26.93	[M+H]+	1308.24	1308.24	1.7073
	OH-CrenarchaeolB	1307.23	C86H162O7	27.4	[M+H]+	1308.24	1308.24	1.09579
	OH-CrenarchaeolC	1307.23	C86H162O7	28.08	[M+H]+	1308.24	1308.24	0.430775
	2OH-GDGT-0A	1333.31	C86H172O8	20.03	[M+H]+	1334.31	1334.31	0.0738193
	2OH-GDGT-0B	1333.31	C86H172O8	20.75	[M+H]+	1334.31	1334.31	1.64767
	2OH-GDGT-0C	1333.31	C86H172O8	20.96	[M+H]+	1334.31	1334.31	1.27294
	2OH-GDGT-0D	1333.31	C86H172O8	21.73	[M+H]+	1334.31	1334.31	1.49778
	2OH-CrenarchaeolA	1323.23	C86H162O8	21.96	[M+H]+	1324.23	1324.24	0.869803
	2OH-CrenarchaeolB	1323.23	C86H162O8	22.8	[M+H]+	1324.23	1324.23	0.187411
	Archaeol	652.673	C43H88O3	11.733	[M+H]+	653.681	653.684	4.17633
	OH-Archaeol	668.668	C43H88O4	8.38	[M+Na]+	691.658	691.657	1.30122
	2OH-Archaeol	684.663	C43H88O5	4.88	[M+Na]+	707.653	707.653	0.423936
IPLs	Gly-GDGT-0	1463.37	C92H182O11	26.426	[M+NH4]+	1481.4	1481.4	1.15431
	Gly-GDGT-1	1461.35	C92H180O11	26.851	[M+NH4]+	1479.39	1479.38	1.48035
	Gly-GDGT-2	1459.34	C92H178O11	27.358	[M+NH4]+	1477.37	1477.37	0.913786
	Gly-GDGT-3	1457.32	C92H176O11	27.806	[M+NH4]+	1475.36	1475.35	0.989593
	Gly-Crenarchaeol	1453.29	C92H172O11	28.821	[M+H]+	1454.3	1454.3	0.758001
	2Gly-GDGT-0	1625.42	C98H192O16	24.65	[M+NH4]+	1643.45	1643.44	6.16388
	2Gly-GDGT-1	1623.41	C98H190O16	25.14	[M+NH4]+	1641.44	1641.44	0.0731066
	2Gly-GDGT-2	1621.39	C98H188O16	25.558	[M+NH4]+	1639.42	1639.42	0.225689
	2Gly-GDGT-3	1619.37	C98H186O16	26.015	[M+NH4]+	1637.41	1637.41	0.745081
	2Gly-Crenarchaeol	1615.34	C98H182O16	26.76	[M+NH4]+	1633.38	1633.37	2.02036
	PG-GDGT-0	1455.32	C89H179O11P	22.164	[M+H]+	1456.33	1456.32	0.734439
	PG-GDGT-1	1453.3	C89H177O11P	22.597	[M+H]+	1454.31	1454.31	0.130314
	PG-GDGT-2	1451.29	C89H175O11P	23.09	[M+H]+	1452.29	1452.29	0.536705
	PG-GDGT-3	1449.27	C89H173O11P	23.527	[M+H]+	1450.28	1450.28	0.433978
	PG2Gly-GDGT-0	1779.42	C101H199O21P	17.96	[M+H]+	1780.43	1780.43	1.19433
	PG2Gly-GDGT-1	1777.41	C101H197O21P	18.357	[M+NH4]+	1795.44	1795.44	0.473421
	PG2Gly-GDGT-2	1775.39	C101H195O21P	18.694	[M+NH4]+	1793.43	1793.43	0.819661
	PG2Gly-GDGT-3	1773.38	C101H193O21P	19.07	[M+H]+	1774.38	1774.39	1.1969
	2PG-GDGT-0	1609.32	C92H186O16P2	15.443	[M+H]+	1610.33	1610.33	1.99333
	2PG-GDGT-1	1607.31	C92H184O16P2	15.735	[M+H]+	1608.31	1608.31	1.29318
	2PG-GDGT-2	1605.29	C92H182O16P2	16.077	[M+H]+	1606.3	1606.3	0.902558
	2PG-GDGT-3	1603.27	C92H180O16P2	16.33	[M+H]+	1604.28	1604.28	4.26343
	Gly-Archaeol	814.726	C49H98O8	9.257	[M+NH4]+	832.761	832.76	0.588405
	2Gly-Archaeol	976.779	C55H108O13	8.615	[M+NH4]+	994.813	994.811	2.32205
	PE-Archaeol	775.682	C45H94O6NP	8.696	[M+H]+	776.69	776.69	0.0772509
	PG-Archaeol	806.676	C46H95O8P	6.271	[M+H]+	807.684	807.683	1.44859
	PH-Archaeol	894.692	C49H99O11P	5.826	[M+H]+	895.7	895.7	0.0669867
	PS-Archaeol	819.672	C46H94O8NP	6.271	[M+H]+	820.68	820.679	0.926063
	2Gly-OH-Archaeol	992.774	C55H108O14	5.556	[M+H]+	993.782	993.78	1.58989
	PE-OH-Archaeol	791.677	C45H94O7NP	5.751	[M+H]+	792.685	792.685	0.0504614
	PG-OH-Archaeol	822.671	C46H95O9P	4.132	[M+H]+	823.679	823.679	0.36422
	PH-OH-Archaeol	910.687	C49H99O12P	4.002	[M+H]+	911.695	911.695	0.526492
	PS-OH-Archaeol	835.667	C46H94O9NP	4.194	[M+H]+	836.674	836.674	0.0717125
Notes: GDGT: glyceroldialkylglyceroltetraether; OH-GDGT: monohydroxy glyceroldialkylglyceroltetraether; 2OH-GDGT: dihydroxy glyceroldialkylglyceroltetraether; OH-CrenarchaeolA-C: OH-Crenarchaeol and its isomers; 2OH-GDGT-0A-E: 2OH-GDGT-0 and its isomers; 2OH-CrenarchaeolA&B: 2OH-Crenarchaeol and its isomer; Gly: glycosyl; 2Gly: diglycosyl; PG: phosphatidylglycerol; PG2Gly: phosphatidylglyceroldig…

## Sheet: Table S3
Table S3. Concentrations (Area/g, dry weight) of core archaeal lipids (CLs) of sediments from ROV01, ROV02, and ROV03.
Sample ID	GDGT-0	GDGT-1	GDGT-2	GDGT-3	Crenarchaeol regioisomer	Crenarchaeol	OH-GDGT-0	OH-GDGT-1	OH-GDGT-2	OH-GDGT-3	OH-CrenarchaeolA	OH-CrenarchaeolB	OH-CrenarchaeolC	2OH-GDGT-0A	2OH-GDGT-0B	2OH-GDGT-0C	2OH-GDGT-0D	2OH-CrenarchaeolA	2OH-CrenarchaeolB	Archaeol	OH-Archaeol	2OH-Archaeol	MICL	Diether/Tetraether	CL-OH-AR/CL-AR
ROV01-01	305556	222990	300715	73337.3	92203.1	421183	18906.2	17496.5	20270.9	3236.92	3027.11	3394.6	6517.08	3358.91	2910.46	5916.9	12857.3	17813.4	20823	15056.2	14197	4969.3	0.537668	0.0220433	0.942935
ROV01-02	262672	173436	240738	42636.9	49832.6	350582	12234.8	12111.7	12779.2	1842.79	1901.73	1844.98	3982.95	2426.69	1651.49	4652.22	11519.5	8959.08	9870.07	41157.9	25681.1	11608	0.532895	0.0650648	0.623964
ROV01-03	339895	316566	453625	131313	79368.3	424527	18694	21961.7	18637	2736.2	2519.64	1254.14	3152.57	4788.76	3643.92	6072.08	21363.3	18410.4	21976	89143.6	39000.6	13515	0.641458	0.074932	0.437503
ROV01-04	350363	337533	482525	184990	97275.4	431960	21133.8	30154.3	22555.2	3569.56	4370.41	4226.45	8521.37	6170.97	5256.63	6860.99	31152.7	23005.7	27186	108468	40726.3	33370.5	0.65506	0.0878219	0.375467
ROV01-05	305583	250803	357001	113923	91336.9	390156	19734.3	21683.1	19735.5	3175.47	3809.31	3607.85	7507.54	6361.09	5016.59	6005.41	34371.7	22453.6	26827.4	104315	40993.2	33853.2	0.599829	0.10607	0.392974
ROV01-06	269570	201061	264372	70965.1	70162.1	340708	17260.7	19186	19567.6	2338.76	2997.8	2780.68	6073.7	5424.61	4561.6	3799.61	14844.3	16826.5	19804.7	61988.4	29089.3	17013.7	0.566258	0.0799313	0.46927
ROV02-01	217012	93835.7	115935	19090.3	40756.3	325702	8212.21	7168.08	8165.96	1011.17	1468.54	1343.97	3760.73	1473.36	1650.18	2772.89	4204.42	7076.48	9383.66	2613.01	2652.49	2386.28	0.384435	0.00879491	1.01511
ROV02-02	245222	115241	150305	28436.2	59267.5	357742	10100.7	8726.39	10709.1	1696.42	1919.83	1796.61	4513.83	1866.32	1387.71	3643.49	6430.66	8718.59	9360.98	6594.44	4814.15	3647.93	0.413481	0.0146595	0.730032
ROV02-03	238991	115299	149747	25034.9	59457.3	382099	7286.78	6745.4	9094.19	1514.73	2316.93	1729.73	5342.71	2786.56	2811.57	3390.6	3543.33	10406.2	12380.5	8655.5	6216.13	2432.13	0.396482	0.0166386	0.718171
ROV02-04	271449	137774	176847	28161.4	70757.8	427821	7369.03	6408.86	10462.7	1794.21	2958.19	2741.91	6703.26	4830.8	4689.05	3337.73	1084.87	15296.9	18718.2	5528.1	3549.71	1190.07	0.407414	0.00856224	0.642122
ROV02-05	311694	165292	209226	36504.6	89390.5	481170	9030.78	7756.09	12729	2093.51	4002.19	3319.91	8405.11	5988.91	6212.25	3998.98	1422.47	18954.3	23764.1	7101.53	5492.49	1884.9	0.418734	0.010335	0.773423
ROV02-06	259692	136525	172721	27693.5	70652.3	396051	7684.64	7053.77	10729.4	1810.44	2988.42	2360.25	6522.73	5054.7	5297.04	3022.15	669.749	15564.9	18375	3957.17	2202.41	594.937	0.419265	0.00587111	0.556561
ROV02-07	320123	173636	229217	40802.9	106250	500358	10604.3	9468.43	14575.4	2143.07	4225.08	3694.97	9198	6119.64	6384.62	4033.81	1891.33	19814.6	25143.7	5949.86	5561.88	2054.79	0.422423	0.00911924	0.934792
ROV02-08	259446	145853	188416	33862	82107.2	393384	8720.57	8147.72	12544.6	2224.73	3693.47	2969.84	7759.74	5920.3	5783.19	3316.01	1866.88	19205.8	23590.9	5731.1	4848.52	1694.03	0.436369	0.0101535	0.846002
ROV03-01	308424	150895	185344	29713.7	80432.7	484730	8821.45	6943.89	11267.6	1638.75	2962.47	2907.23	7656.74	3605.19	6985.13	0	262.48	10421.6	11230.5	3998.84	0	0	0.393026	0.0030427	0
ROV03-02	287642	146675	182879	30962.3	76342.6	450438	8983.51	7322.61	11963.2	1770.49	3409.17	3677.34	8676.58	5283.82	9201.68	0	0	13740.1	15665.2	4653.05	946.669	0	0.406309	0.00442794	0.203451
ROV03-03	286753	151728	192828	32893	80756.8	431490	9775.72	7645.89	12446.3	1772.06	4057.78	3662.48	8673.92	6246.26	7544.54	977.818	0	13374.5	15034	4704.58	959.754	0	0.424245	0.00446834	0.204004
ROV03-04	242083	123048	157383	26386.4	66199.5	387739	9175.86	6755.44	10655.2	1454.72	3716.25	3723.87	8928.64	5582.06	8925.66	0	0	14248.1	16119	3796.42	1297.93	0	0.403306	0.00466462	0.341884
ROV03-05	280152	146954	190936	32923.1	83906.8	429988	9751.57	8248.43	12977.1	1887.36	4475.04	4238.18	10251.6	6010.01	9081.89	0	0	17039.6	19297.3	3753.62	1466.35	0	0.419136	0.00411632	0.390651
ROV03-06	311856	185488	237345	51875.5	122539	453258	15314.2	13731.2	19604.4	2666.28	6200.19	5559.29	13293.5	7691.87	11508.6	1161.18	1257.9	21136.4	25919.7	4174.68	1433.21	0	0.451886	0.00372022	0.343311
ROV03-07	310205	179495	227773	44347.8	95933.4	424272	14143.3	12256.8	16232	2517.54	5071.95	4347.78	11059	7583.07	10805.8	1244.86	1548.37	21862.7	24014.3	5079.09	1721.77	0	0.464711	0.00480724	0.338992
ROV03-08	274437	182730	225419	53439.2	108092	406376	15445.2	13830.6	17055	2544.81	5562.68	5150.84	11461	8443.32	11997.1	1662.28	3348.81	20464.4	25751.9	5865.45	3644.95	0	0.472911	0.00682624	0.621426
ROV03-09	278384	176411	228459	55262.5	81927	394595	15541.2	15354.5	17259.2	2458.74	4805.74	4317.34	9737.39	7753.51	12944.3	0	6245.98	18995.9	21598.5	6644.55	3555.42	1116.15	0.491251	0.0083696	0.535088
ROV03-10	260958	167810	214247	49778.3	73975.2	348135	15387.4	14775.8	16005.9	2035.45	4024.93	3541.02	8583.37	7021.77	11350.4	0	6710.5	16133.2	18499.2	7701.87	2846.84	1084.43	0.505695	0.00938933	0.36963
ROV03-11	294491	198832	262981	69837.6	81836.6	389628	18528.8	18478.6	18592	2255.29	4226.59	3652.36	8398.02	8726.04	12570.6	0	11844.4	21655.5	23957.8	8152.36	4729.93	2161.36	0.53	0.0103714	0.580191
Notes: Concentrations of archaeal lipids are based on the sum peak area of molecules with [H]+, [NH4]+, and [Na]+ adduct forms in mass chromatograms. GDGT: glyceroldialkylglyceroltetraether; OH-GDGT: monohydroxy glyceroldialkylglyceroltetraether; 2OH-GDGT: dihydroxy glyceroldialkylglyceroltetraether; OH-CrenarchaeolA-C: OH-Crenarchaeol and its isomers; 2OH-GDGT-0A-E: 2OH-GDGT-0 and its isomers; 2…

## Sheet: Table S4
Table S4. Concentrations (Area/g, dry weight) of intact polar archaeal lipids (IPLs) of sediments from ROV01, ROV02, and ROV03.
Sample ID	Gly-GDGT-0	Gly-GDGT-1	Gly-GDGT-2	Gly-GDGT-3	Gly-Crenarchaeol	2Gly-GDGT-0	2Gly-GDGT-1	2Gly-GDGT-2	2Gly-GDGT-3	2Gly-Crenarchaeol	PG-GDGT-0	PG-GDGT-1	PG-GDGT-2	PG-GDGT-3	PG2Gly-GDGT-0	PG2Gly-GDGT-1	PG2Gly-GDGT-2	PG2Gly-GDGT-3	2PG-GDGT-0	2PG-GDGT-1	2PG-GDGT-2	2PG-GDGT-3	Gly-Archaeol	2Gly-Archaeol	PE-Archaeol	PG-Archaeol	PH-Archaeol	PS-Archaeol	2Gly-OH-Archaeol	PE-OH-Archaeol	PG-OH-Archaeol	PH-OH-Archaeol	PS-OH-Archaeol	MIIPL	Diether/Tetraether	IPL-OH-AR/ILP-AR	2Gly-OH-AR/Gly-AR	PE-OH-AR/PE-AR	PG-OH-AR/PG-AR	PH-OH-AR/PH-AR	PS-OH-AR/PS-AR
ROV01-01	10738.1	15641.2	28435.6	2494.18	3036.49	579.411	1531.05	2430.46	124.411	276.548	0	0	0	0	0	0	0	0	0	0	0	0	1438.9	4022.6	0	0	0	0	0	0	0	0	0	0.938613	0.0836532	0	0	n.a.	n.a.	n.a.	n.a.
ROV01-02	7782.27	9912.45	17850.6	1411.23	2556.5	2264.61	6307.6	9950.07	522.772	498.417	0	0	0	0	0	0	0	0	0	0	0	0	1816.61	13113.5	2636.75	3963.47	3617.39	0	3149.29	1225.77	2195.32	2468.1	4822.7	0.937667	0.660535	0.55119	0.240157	0.464878	0.55389	0.682286	n.a.
ROV01-03	19299.3	27360.7	45253.9	5489.5	8930.25	17274.9	48258	67896.7	4192.19	938.572	1110.29	1450.61	3419.71	358.736	439.451	1441.16	2749.59	170.997	0	0	0	0	2677.36	14964.9	7615	18602.4	8089.25	6249.66	3398.07	4637.38	5900.73	5728.53	13233.3	0.954712	0.355798	0.565272	0.227069	0.608979	0.317203	0.708166	2.11744
ROV01-04	18965.5	15192.4	26642.7	2995.39	12930.7	24322.6	73140.2	112386	8918.9	1421.82	2929.02	3367.02	10710.1	1092.66	837.196	3586.35	7304.1	403.646	1079.76	1524.54	4139.96	420.544	2959.81	14894.8	10222.1	31826.8	12052	7588.46	4009.56	6908.12	7761.21	13607.7	26126.5	0.949847	0.412661	0.73435	0.269192	0.675802	0.243858	1.12908	3.44293
ROV01-05	16208.7	13584.2	25976.7	2936.3	11460.8	9672.37	35078.5	53122.1	2285.17	1491.98	2486.53	2252.09	6841.12	541.358	378.7	1634.73	3387.08	0	191.109	208.501	442.436	0	3205.42	12529.2	11627.9	34393.4	23283.7	7489.04	3541.8	7194.19	10088.7	19803.1	26198.1	0.919669	0.837912	0.722218	0.282685	0.618701	0.293332	0.85051	3.49819
ROV01-06	13473.8	9503.37	17861.9	2247.6	10016	2887.82	11423.9	20040.1	982.307	1045.7	1070.45	662.97	1469.08	0	127.059	406.204	765.823	0	0	0	0	0	1895.92	5388.71	5976.69	13729.2	9958.53	3171.26	1090	5318.56	5063.99	7305.19	11212.4	0.855261	0.745982	0.747505	0.202275	0.889884	0.368848	0.733561	3.53563
ROV02-01	6168.51	782.091	857.668	134.475	4930.35	0	361.206	745.345	287.974	148.939	0	0	0	0	0	0	0	0	0	0	0	0	0	1963.57	0	0	2061.43	0	0	0	0	0	0	0.384183	0.279192	0	0	n.a.	n.a.	0	n.a.
ROV02-02	6898.11	872.387	1041.2	0	5473.69	0	366.424	854.87	337.629	399.779	0	0	0	0	0	0	0	0	0	0	0	0	0	2852.45	0	0	2712.67	0	0	0	0	0	0	0.371551	0.342593	0	0	n.a.	n.a.	0	n.a.
ROV02-03	14272.6	1661.01	1425.34	428.944	12913.9	295.705	786.134	2320.62	920.031	1361.61	0	0	0	0	0	0	0	0	0	0	0	0	0	3967.8	0	0	1843.09	0	0	0	0	0	0	0.345688	0.159702	0	0	n.a.	n.a.	0	n.a.
ROV02-04	22869.2	2710.8	2159.7	465.68	20268.9	670.785	1060.64	3255.46	1249.84	2220.61	0	0	0	0	0	0	0	0	0	0	0	0	0	1351.6	0	0	1417.25	0	0	0	0	0	0	0.326493	0.0486347	0	0	n.a.	n.a.	0	n.a.
ROV02-05	26256.7	3008.9	2618.67	553.465	25303.1	595.478	1258.35	3555.65	1459.96	2636.03	0	0	0	0	0	0	0	0	0	0	0	0	0	3123.41	0	0	1318.02	0	0	0	0	0	0	0.308337	0.0660471	0	0	n.a.	n.a.	0	n.a.
ROV02-06	20348.2	2549.85	2292.43	470.823	19703	375.898	881.92	2589.84	968.873	1790.09	0	0	0	0	0	0	0	0	0	0	0	0	0	519.39	0	0	0	0	0	0	0	0	0	0.312152	0.00999386	0	0	n.a.	n.a.	n.a.	n.a.
ROV02-07	25506.6	3307.59	2827.51	548.788	25907.8	606.02	1244.56	3369.09	1385.95	2587.98	0	0	0	0	0	0	0	0	0	0	0	0	0	1799.96	0	0	0	0	0	0	0	0	0	0.308006	0.0267486	0	0	n.a.	n.a.	n.a.	n.a.
ROV02-08	22029.5	2729.26	2391.85	553.933	22691.4	496.823	1048.89	3184.39	1326.26	2421.63	0	0	0	0	0	0	0	0	0	0	0	0	0	2631.15	0	0	1411.17	0	0	0	0	0	0	0.309087	0.0686607	0	0	n.a.	n.a.	0	n.a.
ROV03-01	19811.8	2004.85	1673.74	0	18341.4	276.624	666.994	1821.13	695.729	1189.72	0	0	0	0	0	0	0	0	0	0	0	0	0	0	0	0	1711.41	0	0	0	0	0	0	0.260004	0.0368186	0	n.a.	n.a.	n.a.	0	n.a.
ROV03-02	16599.9	1980.46	1652.32	358.189	16024.8	315.009	694.788	2092.07	842.129	1417.98	0	0	0	0	0	0	0	0	0	0	0	0	0	0	0	0	0	0	0	0	0	0	0	0.304035	0	n.a.	n.a.	n.a.	n.a.	n.a.	n.a.
ROV03-03	11101.3	1358.11	1353.3	365.861	10170.3	200.584	306.507	801.516	319.644	456.652	0	0	0	0	0	0	0	0	0	0	0	0	0	0	0	0	0	0	0	0	0	0	0	0.297711	0	n.a.	n.a.	n.a.	n.a.	n.a.	n.a.
ROV03-04	17431.8	2025.46	1981.07	420.904	15885.8	327.934	773.35	2351.96	921.638	1727.01	0	0	0	0	0	0	0	0	0	0	0	0	0	0	0	0	0	0	0	0	0	0	0	0.324848	0	n.a.	n.a.	n.a.	n.a.	n.a.	n.a.
ROV03-05	17821.5	2315.85	2420.04	531.356	16781	396.647	614.689	1770.74	632.658	1141.94	0	0	0	0	0	0	0	0	0	0	0	0	0	0	0	0	0	0	0	0	0	0	0	0.316134	0	n.a.	n.a.	n.a.	n.a.	n.a.	n.a.
ROV03-06	17972.1	2368.6	2579.57	587.827	18030.4	349.566	680.66	1750.3	799.261	1264.02	0	0	0	0	0	0	0	0	0	0	0	0	0	0	0	0	0	0	0	0	0	0	0	0.312403	0	n.a.	n.a.	n.a.	n.a.	n.a.	n.a.
ROV03-07	18378.6	2696.77	3747.41	720.13	17835.1	649.485	1221.43	3154.9	1217.86	2323.09	0	0	0	0	0	0	0	0	0	0	0	0	0	0	0	0	0	0	0	0	0	0	0	0.3876	0	n.a.	n.a.	n.a.	n.a.	n.a.	n.a.
ROV03-08	18683.7	4059.94	6496.43	955.499	18863.8	930.812	1198.56	2203.76	971.268	1695.12	0	0	0	0	0	0	0	0	0	0	0	0	0	0	0	0	0	0	0	0	0	0	0	0.435883	0	n.a.	n.a.	n.a.	n.a.	n.a.	n.a.
ROV03-09	16283.6	6121.02	11364.9	1266.61	14871.6	350.855	1050.55	1765.91	206.958	1093.19	0	0	0	0	0	0	0	0	0	0	0	0	0	1069.6	0	0	0	0	0	0	0	0	0	0.576989	0.0196707	0	0	n.a.	n.a.	n.a.	n.a.
ROV03-10	15501.6	8225.12	17046	1956.28	12085.2	356.949	994.789	1836.46	220.829	869.836	0	0	0	0	0	0	0	0	0	0	0	0	0	1097.91	0	0	0	0	0	0	0	0	0	0.700355	0.0185793	0	0	n.a.	n.a.	n.a.	n.a.
ROV03-11	14934.4	14205.5	29256.7	3224.94	10357.7	697.55	2113.73	3919.21	362.757	884.007	0	0	0	0	0	0	0	0	0	0	0	0	0	1843.38	0	0	0	0	0	0	0	0	0	0.825234	0.0230548	0	0	n.a.	n.a.	n.a.	n.a.
Notes: Concentrations of archaeal lipids are based on the sum peak area of molecules with [H]+, [NH4]+, and [Na]+ adduct forms in mass chromatograms. GDGT: glyceroldialkylglyceroltetraether; Gly: glycosyl; 2Gly: diglycosyl; PG: phosphatidylglycerol; PG2Gly: phosphatidylglyceroldiglycosyl; 2PG: diphosphatidylglycerol; PE: phosphatidylethanolamine; PH: phosphatidylglycosyl; PS: phosphatidylserine; …

## Sheet: Table S5
Table S5. Relative abundance of archaea classes of sediments from ROV01, ROV02, and ROV03.
Sample ID	Aenigmarchaeia	DSEG	Lokiarchaeia	Odinarchaeia	Bathyarchaeia	Nitrososphaeria	Hadarchaeia	ANME-1	Methanosarcinia (ANME-2a/b)	Methanosarcinia (ANME-2c)	Methanosarcinia (ANME-2d)	Methanosarcinia (ANME-3)	Methanosarcinia (Others)	Hydrothermarchaeia	Iainarchaeia	Micrarchaeia	Nanoarchaeia	Thermoplasmata	Others	Unclassified
ROV01-01	8.38574e-05	0.000195667	0.0336548	0.00338225	0.0512648	0.000307477	0	0.272621	0.140014	0.0410063	0.0347729	0.00598183	0.00243187	0	0.00218029	0.00011181	0.0580294	0.00883298	0.00033543	0.344794
ROV01-02	9.23852e-05	0.000300252	0.00625909	0.00115481	0.00491951	0.00018477	0	0.609003	0.0332818	0.0404416	0.00279465	0.0174839	0.00385708	4.61926e-05	0.000739081	9.23852e-05	0.0356376	0.00681341	0.00018477	0.236714
ROV01-03	0.000127841	0.000894889	0.0248779	0.000281251	0.00526706	0.00015341	0	0.640357	0.0707985	0.109432	0.0236506	0.0858326	0.00232671	0	0.000536933	0.000178978	0.00871877	0.0121194	0.000332387	0.0141137
ROV01-04	0	0.000620331	0.00529866	0.000103389	0.00279149	0.000155083	2.58471e-05	0.884748	0.0159218	0.0384347	0.00609993	0.0305255	0.000775414	2.58471e-05	5.16943e-05	0	0.00105973	0.00237794	5.16943e-05	0.0109333
ROV01-05	3.06617e-05	0.000337278	0.00518182	0.000153308	0.00254492	6.13234e-05	3.06617e-05	0.779328	0.0350156	0.0967683	0.00628564	0.0523088	0.00107316	0.000153308	3.06617e-05	0.000153308	0.00147176	0.00337278	0.00055191	0.0151469
ROV01-06	5.73954e-05	0.00352982	0.0124261	8.60931e-05	0.00235321	0.000688745	0	0.499512	0.141566	0.139356	0.0402055	0.119784	0.00200884	0.000344372	0.000229582	0.000229582	0.00969982	0.00800666	0.00169316	0.018223
ROV02-01	0.000319616	0.00183779	0.0895725	0.000878945	0.195259	0.230497	7.99041e-05	0.00367559	0.000852311	0.00090558	0.000932215	0.000878945	0.00471434	0.232201	0.0046078	0.000399521	0.124464	0.0227194	0.00487415	0.0803303
ROV02-02	0.00214535	0.00279619	0.467808	0.00212125	0.140243	0.0216464	9.64204e-05	0.00274798	0.00404966	0.000385682	0.0047487	0.00445944	0.0538508	0.00356755	0.00925636	0.00113294	0.0886827	0.12337	0.00402555	0.0628661
ROV02-03	0.000289112	0.00198524	0.545439	0.000462579	0.111347	0.0119307	0.000212015	0.00138774	0.0242854	0.00346934	0.000404757	0.0142243	0.0855193	0.000346934	0.00179249	0.000134919	0.0107935	0.103329	0.00173467	0.0809128
ROV02-04	0.00152599	0.011653	0.539864	0.00287362	0.125409	0.0521612	0.000772905	0.000792723	0.0182326	0.00214035	9.90904e-05	0.0187083	0.00469688	0.00176381	0.00265562	0.000158545	0.0117323	0.147209	0.00206108	0.0554906
ROV02-05	0.00206369	0.00329145	0.405266	0.00237716	0.130012	0.0170058	0.00130613	0.0011494	0.0652543	0.00143674	0.000548575	0.0441733	0.00538126	0.0238238	0.00206369	0.000365717	0.016614	0.229069	0.00313471	0.0456623
ROV02-06	0.00641938	0.00494727	0.384777	0.0164829	0.123875	0.023578	0.00287183	0.00103772	0.00825349	0.000941188	0.00171344	0.100297	0.000579193	0.000530926	0.00316143	0.000168931	0.0257741	0.209354	0.0026305	0.0826073
ROV02-07	0.00333836	0.0012408	0.273243	0.0029543	0.210612	0.00948329	0.000738574	0.000413602	0.0293953	0.00147715	0.00186121	0.0595291	0.00153623	0.000118172	0.00165441	0.000354516	0.0136193	0.301929	0.00830157	0.0782002
ROV02-08	0.00645959	0.00140426	0.322305	0.00320171	0.126636	0.0210077	0.000702129	0.000308937	0.0242375	0.00137617	0.00129192	0.171656	0.00112341	0.000674044	0.00252766	0.000477448	0.0270741	0.245942	0.00345447	0.0381396
ROV03-01	0.000709106	0.0355011	0.0114829	0.000320242	0.0406249	0.239289	0.000251618	0	0	0	4.57488e-05	0	0	0.00658783	0.00729693	0.00313379	0.421964	0.057735	0.00665645	0.168401
ROV03-02	0.00366001	0.0243053	0.387428	0.00216758	0.177422	0.0576718	0.0015635	0	7.10682e-05	0	3.55341e-05	0	0.006254	0.143202	0.011442	0.00124369	0.0748348	0.0518087	0.00870585	0.0481842
ROV03-03	0.00983099	0.0176149	0.273411	0.00164247	0.255011	0.0460129	0.0129017	7.14116e-05	9.52154e-05	0	0.000190431	0	0.000428469	0.0191859	0.0198286	0.0242799	0.102904	0.0848846	0.00980719	0.1219
ROV03-04	0.010477	0.0146099	0.278272	0.0030536	0.181136	0.0584658	0.00181636	0	0.000236917	0	0.00105296	0	0.000631778	0.197141	0.0288512	0.00121091	0.0844477	0.0484363	0.0096083	0.0805518
ROV03-05	0.0154439	0.0199767	0.196756	0.00330247	0.36829	0.0261607	0.00725248	0	0.000194263	0	0.000550411	0	0.000388526	0.0172246	0.0134689	0.00148935	0.0891666	0.156738	0.00660493	0.0769928
ROV03-06	0.0122372	0.00828706	0.313141	0.00845281	0.243446	0.0337836	0.0117124	0	0.000220988	0	0	0	0.000110494	0.0032872	0.0125687	0.000801083	0.0781746	0.126737	0.00848043	0.13856
ROV03-07	0.012027	0.010019	0.291173	0.00318788	0.311832	0.0125445	0.00327068	0.000103503	0.000517513	0	0	0	0.000600315	0.00875631	0.012027	0.00560984	0.189037	0.0788896	0.00594104	0.054463
ROV03-08	0.00746426	0.0130625	0.431151	0.00322047	0.262603	0.0174266	0.0114974	0.00069225	0.002769	0	0	0	0	0.0211588	0.0131828	0.00108352	0.066155	0.0871031	0.00481565	0.056614
ROV03-09	0.00711264	0.00754371	0.525824	0.00239782	0.204947	0.0100762	0.00845974	0.000942964	0.00630439	0.000161651	0	2.69418e-05	0.00158957	0.0320608	0.00746289	0.00167039	0.0607269	0.0731201	0.00493036	0.0446426
ROV03-10	0.00507003	0.00427428	0.342079	0.00354674	0.132844	0.00386504	0.00165969	0.000591124	0.00402419	0.000113678	0	0	4.54711e-05	0.239564	0.00988996	0.000704802	0.0567024	0.0461304	0.00513823	0.143757
ROV03-11	0.00403047	0.00645719	0.602355	0.00267995	0.163329	0.0323704	0.00413598	0.00341851	0.0354724	0.00160375	0	0.000147714	0.000358733	0.0262719	0.00941147	0.000379835	0.020279	0.0477537	0.00246893	0.0370761
Note: Archaea classes with their highest relative abundance among all samples below 1% were combined into Others.
